# Supplementary material for: Microbiological insight into various underground gas storages in Vienna Basin focusing on methanogenic Archaea
Source: Front Microbiol. 2023 Dec 13;14:1293506. doi: 10.3389/fmicb.2023.1293506 (PMC10771303; doi:10.3389/fmicb.2023.1293506)
Supplement: Supplementary file 2 [file Table_1.xlsx]

## Sheet: metadata
SampleID	SR_Run	SR_Sample	Design	MO	Type UGS	Forward	Reverse	Reference
LO-H	SRR15720318	SRS10021370	paired	BOTH	Aquifer	515	806	Buriánková et al., 2022
LO-D	SRR15720307	SRS10021383	paired	BOTH	Aquifer	515	806	Buriánková et al., 2022
TVR-A	SRR15720312	SRS10021376	paired	BOTH	Depleted field	515	806	Buriánková et al., 2022
TVR-B	SRR15720311	SRS10021377	paired	BOTH	Depleted field	515	806	Buriánková et al., 2022
DUN-B	SRR15720314	SRS10021373	paired	BOTH	Depleted field	515	806	Buriánková et al., 2022
DUN-C	SRR15720313	SRS10021375	paired	BOTH	Depleted field	515	806	Buriánková et al., 2022
3P	SRR4450631	SRS1759817	single	BOTH	Aquifer	341	806	Frank et al., 2016
YHN	DRR076032	DRS034892	paired	BOTH	Aquifer	341	805	Matsushita et al., 2018
LSH	DRR076033	DRS034893	paired	BOTH	Aquifer	341	805	Matsushita et al., 2018
XTU	DRR076034	DRS034894	paired	BOTH	Aquifer	341	805	Matsushita et al., 2018
ARM	DRR076035	DRS034895	paired	BOTH	Aquifer	341	805	Matsushita et al., 2018
KGO	DRR075969	DRS034891	paired	BOTH	Aquifer	341	805	Matsushita et al., 2020
GRY	DRR054748	DRS023585	paired	BOTH	Aquifer	341	805	Matsushita et al., 2020
MR2	DRR054746	DRS023583	paired	BOTH	Aquifer	341	805	Matsushita et al., 2020
Kal_121	SRR14318815	SRS8767982	single	BOTH	Aquifer	515	928	Nazina et al., 2023
Kas_5	SRR14318814	SRS8767983	single	BOTH	Aquifer	515	928	Nazina et al., 2023
Shchel_67	SRR14318813	SRS8767984	single	BOTH	Aquifer	515	928	Nazina et al., 2023
Shchel_105	SRR14318812	SRS8767985	single	BOTH	Aquifer	515	928	Nazina et al., 2023
Shchel_170	SRR14318811	SRS8767986	single	BOTH	Aquifer	515	928	Nazina et al., 2023
SURF	SRR3234039	SRS723085	single	BOTH	Borehole	515	806	Osburn et al., 2014
Pb_J_6	SRR14870685	SRS9244501	single	BOTH	Aquifer	515	806	Ranchou-Peyruse et al., 2021
Cav_A-1	ERR7901770	ERS9755672	paired	BOTH	Salt cavern	515	806	Schwab et al., 2022
Cav_B-1	ERR7901772	ERS9755674	paired	BOTH	Salt cavern	515	806	Schwab et al., 2022
Cav_C-1	ERR7901774	ERS9755676	paired	BOTH	Salt cavern	515	806	Schwab et al., 2022
Cav_D-1	ERR7901776	ERS9755678	paired	BOTH	Salt cavern	515	806	Schwab et al., 2022
Cav_E-1	ERR7901778	ERS9755680	paired	BOTH	Salt cavern	515	806	Schwab et al., 2022
GW1_AGW	SRR5217924	SRS1936489	paired	ARCH	Aquifer	8	519	Vigneron, Bishop, et al., 2017
GW10_AGW	SRR5217925	SRS1936480	paired	ARCH	Aquifer	8	519	Vigneron, Bishop, et al., 2017
GW15_AGW	SRR5217930	SRS1936475	paired	ARCH	Aquifer	8	519	Vigneron, Bishop, et al., 2017
GW1_BGW	SRR5217941	SRS1936489	paired	BAC	Aquifer	516	907	Vigneron, Bishop, et al., 2017
GW10_BGW	SRR5217942	SRS1936480	paired	BAC	Aquifer	516	907	Vigneron, Bishop, et al., 2017
GW15_BGW	SRR5217947	SRS1936475	paired	BAC	Aquifer	516	907	Vigneron, Bishop, et al., 2017
HBA-29	SRR6236238	SRS2645252	paired	BAC	Oil field	516	907	Vigneron, Alsop, et al., 2017
HDA-29	SRR6236147	SRS2645279	paired	BAC	Oil field	516	907	Vigneron, Alsop, et al., 2017
HDA-01	SRR6236234	SRS2645258	paired	BAC	Oil field	516	907	Vigneron, Alsop, et al., 2017
HBA-05	SRR6236163	SRS2645261	paired	BAC	Oil field	516	907	Vigneron, Alsop, et al., 2017
HBA-29	SRR6236140	SRS2645252	paired	ARCH	Oil field	8	519	Vigneron, Alsop, et al., 2017
HDA-29	SRR6236191	SRS2645279	paired	ARCH	Oil field	8	519	Vigneron, Alsop, et al., 2017
HDA-01	SRR6236136	SRS2645258	paired	ARCH	Oil field	8	519	Vigneron, Alsop, et al., 2017
HBA-05	SRR6236228	SRS2645261	paired	ARCH	Oil field	8	519	Vigneron, Alsop, et al., 2017
PST	ERR4080124	ERS4532383	paired	BOTH	Borehole	515	926	Zhang et al., 2019
OT	ERR4080123	ERS4532382	paired	BOTH	Borehole	515	926	Zhang et al., 2019
Z3_a	ERR9129977	ERS10809477	Single	ARCH	Gas field	340	806	Dohrmann & Krüger, 2023
Z3_b	ERR9129952	ERS10809477	Single	BAC	Gas field	515	806	Dohrmann & Krüger, 2023
D1	D1	NA	paired	BOTH	Depleted field	515	806	This study
D2	D2	NA	paired	BOTH	Depleted field	515	806	This study
D3	D3	NA	paired	BOTH	Depleted field	515	806	This study
D4	D4	NA	paired	BOTH	Depleted field	515	806	This study
D5	D5	NA	paired	BOTH	Depleted field	515	806	This study
D6	D6	NA	paired	BOTH	Depleted field	515	806	This study
D7	D7	NA	paired	BOTH	Depleted field	515	806	This study
PV8	SRR6031617	SRS2510487	single	BOTH	Borehole	341	806	Dutta et al., 2018
U6	SRR6031633	SRS2510494	single	BOTH	Borehole	341	806	Dutta et al., 2018
U11	SRR6031635	SRS2510496	single	BOTH	Borehole	341	806	Dutta et al., 2018
P4	SRR6031638	SRS2510499	single	BOTH	Borehole	341	806	Dutta et al., 2018
RO-KR10	ERR2504053	ERS2371780	single	BAC	Aquifer	8	534	Purkamo et al., 2018
RO-KR10	ERR2504059	ERS2371780	single	ARCH	Aquifer	344	774	Purkamo et al., 2018
Be326_2012	SRR1609264	SRS719151	paired	BAC	Borehole	967	1064	Magnabosco et al., 2014
Be326_2012	SRR1609256	SRS719151	paired	ARCH	Borehole	967	1064	Magnabosco et al., 2014
Dr5IPC	SRR1609265	SRS719153	paired	BAC	Borehole	967	1064	Magnabosco et al., 2014
Dr5IPC	SRR1609257	SRS719153	paired	ARCH	Borehole	967	1064	Magnabosco et al., 2014
FI88	SRR1609266	SRS719154	paired	BAC	Borehole	967	1064	Magnabosco et al., 2014
FI88	SRR1609258	SRS719154	paired	ARCH	Borehole	967	1064	Magnabosco et al., 2014
MM51940	SRR1609267	SRS719155	paired	BAC	Borehole	967	1064	Magnabosco et al., 2014
MM51940	SRR1609259	SRS719155	paired	ARCH	Borehole	967	1064	Magnabosco et al., 2014
NO14	SRR1609268	SRS719157	paired	BAC	Borehole	967	1064	Magnabosco et al., 2014
NO14	SRR1609260	SRS719157	paired	ARCH	Borehole	967	1064	Magnabosco et al., 2014
TT109_Bh2	SRR1609269	SRS719156	paired	BAC	Borehole	967	1064	Magnabosco et al., 2014
TT109_Bh2	SRR1609261	SRS719156	paired	ARCH	Borehole	967	1064	Magnabosco et al., 2014
NSHQ3B	SRR5000247	SRS1786952	paired	BOTH	Aquifer	515	806	Rempfert et al., 2017
NSHQ10	SRR5000256	SRS1786961	paired	BOTH	Aquifer	515	806	Rempfert et al., 2017
WAB71	SRR5000239	SRS1786944	paired	BOTH	Aquifer	515	806	Rempfert et al., 2017
A4W2	SRR21775844	SRS15297205	single	BOTH	Oil field	27	1492	Bian et al., 2023
A4O1	SRR21775843	SRS15297207	single	BOTH	Oil field	27	1492	Bian et al., 2023
A4O2	SRR21775842	SRS15297208	single	BOTH	Oil field	27	1492	Bian et al., 2023
A4W1	SRR21775845	SRS15297206	single	BOTH	Oil field	27	1492	Bian et al., 2023
d10	SRR7796710	SRS3747138	single	BAC	Oil field	515	907	Gao et al., 2019
d10	SRR7796760	SRS3747088	single	ARCH	Oil field	524	958	Gao et al., 2019
e5	SRR7796716	SRS3747131	single	BAC	Oil field	515	907	Gao et al., 2019
e5	SRR7796758	SRS3747090	single	ARCH	Oil field	524	958	Gao et al., 2019
f7	SRR7796717	SRS3747132	single	BAC	Oil field	515	907	Gao et al., 2019
f7	SRR7796765	SRS3747083	single	ARCH	Oil field	524	958	Gao et al., 2019
6928	SRR15234380	SRS9575220	paired	BOTH	Oil field	319	806	Sokolova et al., 2021
6916	SRR15234357	SRS9575243	paired	BOTH	Oil field	319	806	Sokolova et al., 2021
8533	SRR15234360	SRS9575239	paired	BOTH	Oil field	319	806	Sokolova et al., 2021
3257	SRR15234378	SRS9575219	paired	BOTH	Oil field	319	806	Sokolova et al., 2021

## Sheet: processed
SampleID	SR_Run	input	filtered	denoisedF/denoisedS	denoisedR	merged	nochim	Reference
LO-H	SRR15720318	130287	126456	125869	126037	123859	114726	Buriánková et al., 2022
LO-D	SRR15720307	130538	125959	124647	124987	117806	105555	Buriánková et al., 2022
TVR-A	SRR15720312	264170	258140	257431	257528	255571	251196	Buriánková et al., 2022
TVR-B	SRR15720311	121949	118540	118214	118275	117234	116570	Buriánková et al., 2022
DUN-B	SRR15720314	151156	146909	146448	146556	143340	136537	Buriánková et al., 2022
DUN-C	SRR15720313	240131	233716	232829	233209	227136	204205	Buriánková et al., 2022
3P	SRR4450631	46755	35705	35705	-	-	34408	Frank et al., 2016
YHN	DRR076032	34381	27658	27471	27542	14141	13650	Matsushita et al., 2018
LSH	DRR076033	70376	61102	60752	60897	39487	39303	Matsushita et al., 2018
XTU	DRR076034	508640	152439	151336	151852	86445	84788	Matsushita et al., 2018
ARM	DRR076035	61234	50316	49813	50020	32750	31061	Matsushita et al., 2018
KGO	DRR075969	75945	65022	64380	64447	44813	43244	Matsushita et al., 2020
GRY	DRR054748	132468	46380	45845	45504	16703	16221	Matsushita et al., 2020
MR2	DRR054746	82139	37957	37462	36985	26445	24846	Matsushita et al., 2020
Kal_121	SRR14318815	10150	9619	9463	-	-	9463	Nazina et al., 2023
Kas_5	SRR14318814	14515	13550	12868	-	-	12712	Nazina et al., 2023
Shchel_67	SRR14318813	320	295	138	-	-	138	Nazina et al., 2023
Shchel_105	SRR14318812	11243	11193	10770	-	-	9752	Nazina et al., 2023
Shchel_170	SRR14318811	448	407	261	-	-	261	Nazina et al., 2023
SURF	SRR3234039	539401	380461	372725	-	-	356857	Osburn et al., 2014
Pb_J_6	SRR14870685	13688	11518	11143	-	-	11082	Ranchou-Peyruse et al., 2021
Cav_A-1	ERR7901770	83109	76276	75944	75941	73701	70312	Schwab et al., 2022
Cav_B-1	ERR7901772	24975	20294	20076	20175	19857	19836	Schwab et al., 2022
Cav_C-1	ERR7901774	77600	72207	72079	72103	71318	62693	Schwab et al., 2022
Cav_D-1	ERR7901776	65795	59549	59465	59392	58346	52788	Schwab et al., 2022
Cav_E-1	ERR7901778	96499	88179	87898	87870	86312	79194	Schwab et al., 2022
GW1_AGW	SRR5217924	232481	141021	139909	139768	132190	95040	Vigneron, Bishop, et al., 2017
GW10_AGW	SRR5217925	84932	32835	32481	32532	28784	22761	Vigneron, Bishop, et al., 2017
GW15_AGW	SRR5217930	260069	154396	150706	151019	136155	105651	Vigneron, Bishop, et al., 2017
GW1_BGW	SRR5217941	296150	254438	249183	250303	214256	117845	Vigneron, Bishop, et al., 2017
GW10_BGW	SRR5217942	95788	61804	61555	61567	60183	54393	Vigneron, Bishop, et al., 2017
GW15_BGW	SRR5217947	128662	96663	88432	91132	63404	38763	Vigneron, Bishop, et al., 2017
HBA-29	SRR6236140	337921	164206	163364	163648	8010	6858	Vigneron, Alsop, et al., 2017
HDA-29	SRR6236191	207377	103267	102891	102801	3393	3032	Vigneron, Alsop, et al., 2017
HDA-01	SRR6236136	912706	282771	281311	280823	25310	24634	Vigneron, Alsop, et al., 2017
HBA-05	SRR6236228	675189	289486	288456	288254	40640	39720	Vigneron, Alsop, et al., 2017
HBA-29	SRR6236147	343449	130079	129467	129654	126192	111807	Vigneron, Alsop, et al., 2017
HDA-29	SRR6236163	712432	290757	288734	289268	268947	148803	Vigneron, Alsop, et al., 2017
HDA-01	SRR6236234	619326	256888	254814	255860	240263	155998	Vigneron, Alsop, et al., 2017
HBA-05	SRR6236238	784142	249434	246795	247920	219823	125743	Vigneron, Alsop, et al., 2017
PST	ERR4080124	99668	87787	87503	87449	85131	61657	Zhang et al., 2019
OT	ERR4080123	59462	51388	50383	50469	46365	36928	Zhang et al., 2019
Z3_a	ERR9129977	62546	62367	62294	-	-	62283	Dohrmann & Krüger, 2023
Z3_b	ERR9129952	48026	48024	47909	-	-	47162	Dohrmann & Krüger, 2023
D1	D1	120919	118218	117549	117754	117221	74988	This study
D2	D2	144921	141666	141065	141069	140569	74978	This study
D3	D3	142901	138162	137679	137709	137320	72052	This study
D4	D4	138736	135499	134963	134864	134401	74920	This study
D5	D5	130320	127447	126667	126592	126001	74965	This study
D6	D6	124099	121083	120613	120708	120330	74984	This study
D7	D7	114445	111793	111272	111332	110915	74966	This study
PV8	SRR6031617	488493	425618	425339	-	-	422146	Dutta et al., 2018
U6	SRR6031633	1238477	1117364	1115444	-	-	1083183	Dutta et al., 2018
U11	SRR6031635	2911866	2612962	2609019	-	-	2567505	Dutta et al., 2018
P4	SRR6031638	292768	182618	181634	-	-	175000	Dutta et al., 2018
RO-KR10	ERR2504053	11289	7174	6826	-	-	6806	Purkamo et al., 2018
RO-KR10	ERR2504059	4419	3926	3863	-	-	3559	Purkamo et al., 2018
Be326_2012	SRR1609264	752375	728164	725506	724618	716867	626424	Magnabosco et al., 2014
Be326_2012	SRR1609256	153078	148704	148260	148180	145816	120972	Magnabosco et al., 2014
Dr5IPC	SRR1609265	426098	411813	409506	409021	404206	347839	Magnabosco et al., 2014
Dr5IPC	SRR1609257	509622	493467	493077	492882	486928	483189	Magnabosco et al., 2014
FI88	SRR1609266	720614	699819	697437	696941	690902	648088	Magnabosco et al., 2014
FI88	SRR1609258	339715	330898	330099	330245	327243	321932	Magnabosco et al., 2014
MM51940	SRR1609267	636221	618180	615318	614277	607932	534879	Magnabosco et al., 2014
MM51940	SRR1609259	292445	283887	283467	283146	280767	277705	Magnabosco et al., 2014
NO14	SRR1609268	444087	431624	428645	428066	421932	341690	Magnabosco et al., 2014
NO14	SRR1609260	201128	194371	194032	193619	192015	190103	Magnabosco et al., 2014
TT109_Bh2	SRR1609269	810089	782501	780183	779341	773159	690759	Magnabosco et al., 2014
TT109_Bh2	SRR1609261	146877	142005	141452	141488	139513	138931	Magnabosco et al., 2014
NSHQ3B	SRR5000247	87139	84704	82183	82394	76608	76427	Rempfert et al., 2017
NSHQ10	SRR5000256	26412	25754	25284	25235	24504	24060	Rempfert et al., 2017
WAB71	SRR5000239	80981	79287	78956	78945	77817	76200	Rempfert et al., 2017
A4W2	SRR21775844	21922	18170	15498	-	-	15325	Bian et al., 2023
A4O1	SRR21775843	45518	35762	31688	-	-	30447	Bian et al., 2023
A4O2	SRR21775842	11033	8271	7205	-	-	7058	Bian et al., 2023
A4W1	SRR21775845	11125	8703	8110	-	-	8076	Bian et al., 2023
d10	SRR7796710	50297	44246	43978	-	-	42656	Gao et al., 2019
d10	SRR7796760	38990	38676	38501	-	-	29561	Gao et al., 2019
e5	SRR7796716	49209	43262	43126	-	-	40386	Gao et al., 2019
e5	SRR7796758	35480	35235	35212	-	-	24504	Gao et al., 2019
f7	SRR7796717	49551	44427	44063	-	-	40858	Gao et al., 2019
f7	SRR7796765	44878	44616	44441	-	-	34736	Gao et al., 2019
6928	SRR15234380	69915	60426	60131	60193	59798	59260	Sokolova et al., 2021
6916	SRR15234357	104313	90383	90080	90221	89796	89416	Sokolova et al., 2021
8533	SRR15234360	80064	68860	66862	67132	58912	43541	Sokolova et al., 2021
3257	SRR15234378	74977	66399	66243	66314	66105	66090	Sokolova et al., 2021

## Sheet: env_data
SampleID	SR_Run	Type	Depth	Temp	Salinity	pH	Sulphate	HCO3-	State	Geography
LO-H	SRR15720318	Aquifer	277	20	4841	8.358	2.56	2330	Czech Republic	Chropynsky valley basin
LO-D	SRR15720307	Aquifer	560	30	2634	7.74	3.296	1197	Czech Republic	Chropynsky valley basin
TVR-A	SRR15720312	Depleted field	1140	44	10038	8	5.76	28.6	Czech Republic	Vienna basin
TVR-B	SRR15720311	Depleted field	1237	48	10372.6	8.1	0.41	29.3	Czech Republic	Vienna basin
DUN-B	SRR15720314	Depleted field	1115	35	27570	8.02	27	110	Czech Republic	Dyje-Svratka valley
DUN-C	SRR15720313	Depleted field	870	35	24770	8.27	17.1	106	Czech Republic	Dyje-Svratka valley
3P	SRR4450631	Aquifer	2700	50	13500	7.3	25	183	Russia	Tomsk region
YHN	DRR076032	Aquifer	2119	53.7	1206.3	7.1	9.3	200	Japan	Nago Group
LSH	DRR076033	Aquifer	800	40.7	822.8	7.4	<0.1	120	Japan	Nago Group
XTU	DRR076034	Aquifer	1560	49.8	818.1	7.5	<0.1	100	Japan	Nago Group
ARM	DRR076035	Aquifer	1300	41.5	539.9	7.8	0.1	450	Japan	Nago Group
KGO	DRR075969	Aquifer	810	50	7361.21	7.2	<0.1	2804.62	Japan	Nichinan and Miyazaki Group
GRY	DRR054748	Aquifer	1000	24.9	26952.3	7.1	<0.1	91.455	Japan	Miyazaki Group
MR2	DRR054746	Aquifer	847	38.1	5275.64	7.4	0.19204	1402.31	Japan	Nichinan Group
Kal_121	SRR14318815	Aquifer	40	17	44131	8.5			Russia	Kaluga
Kas_5	SRR14318814	Aquifer	820	22	147300	7			Russia	Kasimov
Shchel_67	SRR14318813	Aquifer	900	24	124040	7.2			Russia	Shchelkovo
Shchel_105	SRR14318812	Aquifer	950	24	136570	6.4			Russia	Shchelkovo
Shchel_170	SRR14318811	Aquifer	925	24	138170	8.7			Russia	Shchelkovo
SURF_B2	SRR3234039	Borehole	800	10		6.55		294.485	USA	South Dakota
Pb_J_6	SRR14870685	Aquifer	720	37	1529.18	7.8	269	628	France	Paris sedimentary basin
Cav_A-1	ERR7901770	Salt cavern	876.8	27.9	10021.8	6.2	36.5	100	Germany	Zechstein formation
Cav_B-1	ERR7901772	Salt cavern	863	24.5	10197.8	6.2	34.7	120	Germany	Zechstein formation
Cav_C-1	ERR7901774	Salt cavern	919	27.8	10467.3	6	39.3	73	Germany	Zechstein formation
Cav_D-1	ERR7901776	Salt cavern	866.2	25.8	10129.5	6.4	41.8	62	Germany	Zechstein formation
Cav_E-1	ERR7901778	Salt cavern	908.6	25.9	9970.05	6.5	52	55	Germany	Zechstein formation
GW1_AGW	SRR5217924	Aquifer	127			7.51	<0.05		USA	Tioga River Valley
GW10_AGW	SRR5217925	Aquifer	25			7.86	<0.05		USA	Tioga River Valley
GW15_AGW	SRR5217930	Aquifer	90			7.28	0.17		USA	Tioga River Valley
GW1_BGW	SRR5217941	Aquifer	127			7.51	<0.05		USA	Tioga River Valley
GW10_BGW	SRR5217942	Aquifer	25			7.86	<0.05		USA	Tioga River Valley
GW15_BGW	SRR5217947	Aquifer	90			7.28	0.17		USA	Tioga River Valley
HBA-29	SRR6236238	Oil field	2000	71	40819.1		1740		Denmark	Halfdan oil field
HDA-29	SRR6236147	Oil field	2000	62	46798		2970		Denmark	Halfdan oil field
HDA-01	SRR6236234	Oil field	2000	61	38777.1		4724		Denmark	Halfdan oil field
HBA-05	SRR6236163	Oil field	2000	54	38999.2		2286		Denmark	Halfdan oil field
HBA-29	SRR6236140	Oil field	2000	71	40819.1		1740		Denmark	Halfdan oil field
HDA-29	SRR6236191	Oil field	2000	62	46798		2970		Denmark	Halfdan oil field
HDA-01	SRR6236136	Oil field	2000	61	38777.1		4724		Denmark	Halfdan oil field
HBA-05	SRR6236228	Oil field	2000	54	38999.2		2286		Denmark	Halfdan oil field
PST	ERR4080124	Borehole	1478						USA	South Dakota
OT	ERR4080123	Borehole	1478						USA	South Dakota
Z3_a	ERR9129977	Gas field	3100	100	20308.6	6.7	1000		Germany	Schneeren
Z3_b	ERR9129952	Gas field	3100	100	20308.6	6.7	1000		Germany	Schneeren
D1	D1	Depleted field	656	28	10987.4	9.37	1.91	110.94	Slovakia	Vienna basin
D2	D2	Depleted field	1952	70	21621.9	8.35	3	12.2	Slovakia	Vienna basin
D3	D3	Depleted field	753	44	19088.8	7.72	2	1005	Slovakia	Vienna basin
D4	D4	Depleted field	1060	44	14217.5	9.04	20.6	614.9	Slovakia	Vienna basin
D5	D5	Depleted field	640	35	25036.9	8.63	57.2	1271.2	Slovakia	Vienna basin
D6	D6	Depleted field	653.3	33	15360.9	8.1	2	945.77	Slovakia	Vienna basin
D7	D7	Depleted field	1738	56	11378	9.21	3	335.59	Czech Republic	Vienna basin
PV8	SRR6031617	Borehole	521.8		33022.9	7.9	978.7	49.1	India	Deccan Traps
U6	SRR6031633	Borehole	781.92		27524.5	7.4	528.1	89.5	India	Deccan Traps
U11	SRR6031635	Borehole	1365.48		31489.5	10.2	1001.6	59.5	India	Deccan Traps
P4	SRR6031638	Borehole	1299.89		29116.1	7.8	1699.2	39.6	India	Deccan Traps
RO-KR10	ERR2504053	Aquifer	600		30.85	6.6	3.2		Finland	Fennoscandian Shield
RO-KR10	ERR2504059	Aquifer	600		30.85	6.6	3.2		Finland	Fennoscandian Shield
Be326_2012	SRR1609264	Borehole	1339	38	3570.86	8.55	59.5324	20.1201	South Africa.	Limpopo
Be326_2012	SRR1609256	Borehole	1339	38	3570.86	8.55	59.5324	20.1201	South Africa.	Limpopo
Dr5IPC	SRR1609265	Borehole	1046	26	291.975	7.39	13.4428	146.328	South Africa.	Limpopo
Dr5IPC	SRR1609257	Borehole	1046	26	291.975	7.39	13.4428	146.328	South Africa.	Limpopo
FI88	SRR1609266	Borehole	1056	28	1275.15	7.9	28.806	3.29238	South Africa.	Limpopo
FI88	SRR1609258	Borehole	1056	28	1275.15	7.9	28.806	3.29238	South Africa.	Limpopo
MM51940	SRR1609267	Borehole	1900	40	3104.85	8	0.67214	26.2171	South Africa.	Limpopo
MM51940	SRR1609259	Borehole	1900	40	3104.85	8	0.67214	26.2171	South Africa.	Limpopo
NO14	SRR1609268	Borehole	2100	65	4240.2	8.48	0	31.7044	South Africa.	Limpopo
NO14	SRR1609260	Borehole	2100	65	4240.2	8.48	0	31.7044	South Africa.	Limpopo
TT109_Bh2	SRR1609269	Borehole	3136	48	266.634	8.19	9.602	42.0693	South Africa.	Limpopo
TT109_Bh2	SRR1609261	Borehole	3136	48	266.634	8.19	9.602	42.0693	South Africa.	Limpopo
NSHQ3B	SRR5000247	Aquifer	472	30.1	146.826	8.4	26.8856		Oman	Samail Ophiolite
NSHQ10	SRR5000256	Aquifer	403		230.109	8.8	18.2438		Oman	Samail Ophiolite
WAB71	SRR5000239	Aquifer	136.5	34.5	735.924	11.1	4.801		Oman	Samail Ophiolite
A4W2	SRR21775844	Oil field		67	37480	6			China	Ordos basin
A4O1	SRR21775843	Oil field		67	37480	6			China	Ordos basin
A4O2	SRR21775842	Oil field		67	37480	6			China	Ordos basin
A4W1	SRR21775845	Oil field		67	37480	6			China	Ordos basin
d10	SRR7796710	Oil field		45	8678	6.5			China	Daqing
d10	SRR7796760	Oil field		45	8678	6.5			China	Daqing
e5	SRR7796716	Oil field		45	8678	6.5			China	Daqing
e5	SRR7796758	Oil field		45	8678	6.5			China	Daqing
f7	SRR7796717	Oil field		45	8678	6.5			China	Daqing
f7	SRR7796765	Oil field		45	8678	6.5			China	Daqing
6928	SRR15234380	Oil field	1200	60	42534.6	6.7	44.4	427	Kazachstan	Uzen
6916	SRR15234357	Oil field	1200	60	120556	6.2	65.8	146.4	Kazachstan	Uzen
8533	SRR15234360	Oil field	1200	60	14039.1	8	86.4	805.2	Kazachstan	Uzen
3257	SRR15234378	Oil field	1200	60	63139.2	6.2	0	219.6	Kazachstan	Uzen

## Sheet: shared_taxa
Shared Taxa	Kingdom	Phylum	Class	Order	Family	Genus
asv00001	k__Bacteria	p__Firmicutes	c__Bacilli	o__Staphylococcales	f__Staphylococcaceae	g__Staphylococcus	s__
asv00002	k__Bacteria	p__Proteobacteria	c__Gammaproteobacteria	o__Pseudomonadales	f__Moraxellaceae	g__Acinetobacter	s__
asv00003	k__Bacteria	p__Proteobacteria	c__Gammaproteobacteria	o__Pseudomonadales	f__Halomonadaceae	g__Halomonas	s__
asv00005	k__Bacteria	p__Proteobacteria	c__Gammaproteobacteria	o__Pseudomonadales	f__Moraxellaceae	g__Enhydrobacter	s__
asv00008	k__Bacteria	p__Actinobacteriota	c__Actinobacteria	o__Corynebacteriales	f__Corynebacteriaceae	g__Corynebacterium	s__
asv00009	k__Bacteria	p__Firmicutes	c__Bacilli	o__Lactobacillales	f__Streptococcaceae	g__Streptococcus	s__
asv00011	k__Bacteria	p__Proteobacteria	c__Gammaproteobacteria	o__Pseudomonadales	f__Pseudomonadaceae	g__Pseudomonas	s__
asv00019	k__Bacteria	p__Proteobacteria	c__Gammaproteobacteria	o__Pseudomonadales	f__Marinobacteraceae	g__Marinobacter	s__
asv00051	k__Bacteria	p__Firmicutes	c__Bacilli	o__Bacillales	f__Bacillaceae	g__Bacillus	s__
asv00059	k__Bacteria	p__Actinobacteriota	c__Actinobacteria	o__Micrococcales	f__Micrococcaceae	g__Kocuria	s__
asv00083	k__Bacteria	p__Proteobacteria	c__Alphaproteobacteria	o__Rhizobiales	f__Xanthobacteraceae	g__Bradyrhizobium	s__
asv00132	k__Bacteria	p__Proteobacteria	c__Alphaproteobacteria	o__Rhizobiales	f__Rhizobiaceae	g__Allorhizobium-Neorhizobium-Pararhizobium-Rhizobium	s__
asv00161	k__Bacteria	p__Bacteroidota	c__Bacteroidia	o__Bacteroidales	f__Dysgonomonadaceae	g__Proteiniphilum	s__
asv00271	k__Bacteria	p__Proteobacteria	c__Alphaproteobacteria	o__Sphingomonadales	f__Sphingomonadaceae	g__Sphingomonas	s__
asv00353	k__Bacteria	p__Proteobacteria	c__Alphaproteobacteria	o__Rhizobiales	f__Beijerinckiaceae	g__Methylobacterium-Methylorubrum	s__
asv00604	k__Bacteria	p__Actinobacteriota	c__Actinobacteria	o__Corynebacteriales	f__Mycobacteriaceae	g__Mycobacterium	s__
asv01001	k__Bacteria	p__Proteobacteria	c__Gammaproteobacteria	o__Burkholderiales	f__Oxalobacteraceae	g__Massilia	s__
asv01016	k__Bacteria	p__Actinobacteriota	c__Actinobacteria	o__Propionibacteriales	f__Nocardioidaceae	g__Nocardioides	s__
asv01241	k__Bacteria	p__Bacteroidota	c__Bacteroidia	o__Flavobacteriales	f__Weeksellaceae	g__Chryseobacterium	s__
asv02322	k__Bacteria	p__Firmicutes	c__Bacilli	o__Lactobacillales	f__Lactobacillaceae	g__Lactobacillus	s__
asv02643	k__Bacteria	p__Proteobacteria	c__Alphaproteobacteria	o__Sphingomonadales	f__Sphingomonadaceae	g__Altererythrobacter	s__
