# Supplementary material for: Microbiological insight into various underground gas storages in Vienna Basin focusing on methanogenic Archaea
Source: Front Microbiol. 2023 Dec 13;14:1293506. doi: 10.3389/fmicb.2023.1293506 (PMC10771303; doi:10.3389/fmicb.2023.1293506)
Supplement: Supplementary file 3 [file Table_2.XLSX]

## Sheet: Measured values
Sample	pH	Redox potential	Conductivity	Cultivation temperature
	[-]	[mV]	[mS/cm]	[°C]
S1	6.01	43	12.79	30
S2	5.68	-28	0.304	37; 55
S4	7.04	50	35.8	37
S5	6.45	40	19.8	37
S6	6.59	34	12.78	37
R7	7.44	-47.6	19.76	37; 55
D1	9.37	-133.3	8.4	30
D2	8.35	-102.3	35.3	65
D3	7.72	5.4	33.2	43
D4	9.04	-130	57.1	43
D5	8.63	-115.5	27.6	37
D6	8.1	-60.7	24.4	30
D7	9.21	-119.1	19.75	55

## Sheet: Reads
	input	filtered	denoisedF	denoisedR	merged	nonchim
S1	195967	190272	189654	189632	189126	185249
S2	89049	85813	85435	85567	85225	83710
S4	146397	137990	137630	137740	137442	135324
S5	158875	154534	154087	154090	153742	151679
S6	144860	141435	140968	140978	140578	137053
R7	94139	91947	91735	91721	91541	86405
D1	120919	118218	117549	117754	117221	111698
D2	144921	141666	141065	141069	140569	134124
D3	142901	138162	137679	137709	137320	130284
D4	138736	135499	134963	134864	134401	128143
D5	130320	127447	126667	126592	126001	123533
D6	124099	121083	120613	120708	120330	116429
D7	114445	111793	111272	111332	110915	107240
